# Supplementary material for: Phenolic Profile and Fingerprint Analysis of Akebia quinata Leaves Extract with Endothelial Protective Activity
Source: Molecules. 2022 Jul 20;27(14):4636. doi: 10.3390/molecules27144636 (PMC9316754; doi:10.3390/molecules27144636)
Supplement: Supplementary file 1 [file molecules-27-04636-s001.zip]

Archive with 1 entries (1 files):
- molecules-1798582-supplementary.pdf
